# Supplementary material for: Bioinformatic Analysis for Influential Core Gene Identification and Prognostic Significance in Advanced Serous Ovarian Carcinoma
Source: Medicina (Kaunas). 2021 Sep 4;57(9):933. doi: 10.3390/medicina57090933 (PMC8470004; doi:10.3390/medicina57090933)
Supplement: Supplementary file 1 [file medicina-57-00933-s001.zip]

Archive with 2 entries (2 files):
- Supple table 1.pdf
- Supple table 2.pdf
